# Supplementary material for: TGF-β Pathways Stratify Colorectal Cancer into Two Subtypes with Distinct Cartilage Oligomeric Matrix Protein (COMP) Expression-Related Characteristics
Source: Biomolecules. 2022 Dec 14;12(12):1877. doi: 10.3390/biom12121877 (PMC9775768; doi:10.3390/biom12121877)
Supplement: Supplementary file 1 [file biomolecules-12-01877-s001.zip › Table S1.xlsx]

## Sheet: Sheet 1
	Immune cells	Pearson	P-value	Spearman	Spearman
COMP	aDC	0.156	<0.001	0.138	<0.001
COMP	B cells	0.142	<0.001	0.115	0.003
COMP	CD8 T cells	0.143	<0.001	0.100	0.011
COMP	Cytotoxic cells	0.234	<0.001	0.195	<0.001
COMP	DC	0.381	<0.001	0.363	<0.001
COMP	Eosinophils	0.307	<0.001	0.300	<0.001
COMP	iDC	0.541	<0.001	0.525	<0.001
COMP	Macrophages	0.597	<0.001	0.578	<0.001
COMP	Mast cells	0.462	<0.001	0.429	<0.001
COMP	Neutrophils	0.306	<0.001	0.290	<0.001
COMP	NK CD56bright cells	0.080	0.043	0.050	0.207
COMP	NK CD56dim cells	0.216	<0.001	0.201	<0.001
COMP	NK cells	0.576	<0.001	0.622	<0.001
COMP	pDC	0.339	<0.001	0.357	<0.001
COMP	T cells	0.156	<0.001	0.107	0.007
COMP	T helper cells	-0.068	0.085	-0.059	0.132
COMP	Tcm	0.017	0.672	0.031	0.431
COMP	Tem	0.358	<0.001	0.341	<0.001
COMP	TFH	0.291	<0.001	0.262	<0.001
COMP	Tgd	0.235	<0.001	0.222	<0.001
COMP	Th1 cells	0.340	<0.001	0.307	<0.001
COMP	Th17 cells	-0.307	<0.001	-0.312	<0.001
COMP	Th2 cells	-0.200	<0.001	-0.217	<0.001
COMP	TReg	0.330	<0.001	0.345	<0.001
