# Supplementary material for: TGF-β Pathways Stratify Colorectal Cancer into Two Subtypes with Distinct Cartilage Oligomeric Matrix Protein (COMP) Expression-Related Characteristics
Source: Biomolecules. 2022 Dec 14;12(12):1877. doi: 10.3390/biom12121877 (PMC9775768; doi:10.3390/biom12121877)
Supplement: Supplementary file 1 [file biomolecules-12-01877-s001.zip › Table S2.xlsx]

## Sheet: table
Correlated Gene	Cytoband	Spearman's Correlation	p-Value	q-Value
SFRP4	7p14.1	0.879	0	0
ITGBL1	13q33.1	0.846	0	0
THBS2	6q27	0.824	0	0
FNDC1	6q25.3	0.823	0	0
PRELP	1q32.1	0.81	0	0
COL8A2	1p34.3	0.806	0	0
AEBP1	7p13	0.796	0	0
ITGA11	15q23	0.795	0	0
ISLR	15q24.1	0.784	0	0
SFRP2	4q31.3	0.783	0	0
HAND2	4q34.1	0.782	0	0
BGN	Xq28	0.777	0	0
COL8A1	3q12.1	0.777	0	0
MXRA8	1p36.33	0.776	0	0
CCDC8	19q13.32	0.774	0	0
CCDC80	3q13.2	0.774	0	0
FXYD6	11q23.3	0.773	0	0
TAGLN	11q23.3	0.773	0	0
SSC5D	19q13.42	0.772	0	0
NTM	11q25	0.77	0	0
SPOCK1	5q31.2	0.769	0	0
ATP10A	15q12	0.769	0	0
ISM1	20p12.1	0.767	0	0
PTGIS	20q13.13	0.766	0	0
EFEMP1	2p16.1	0.766	0	0
GLIS2	16p13.3	0.763	0	0
PNMA8B	19q13.32	0.763	0	0
CSDC2	22q13.2	0.761	0	0
HTRA3	4p16.1	0.759	0	0
MYL9	20q11.23	0.759	0	0
FBLN2	3p25.1	0.756	0	0
ARHGEF25	12q13.3	0.755	0	0
COL10A1	6q22.1	0.754	0	0
HMCN1	1q25.3-q31.1	0.754	0	0
SULF1	8q13.2-q13.3	0.754	0	0
COL11A1	1p21.1	0.753	0	0
P4HA3	11q13.4	0.753	0	0
EVC	4p16.2	0.752	0	0
MGP	12p12.3	0.751	0	0
OLFML2B	1q23.3	0.751	0	0
TNS1	2q35	0.75	0	0
EFEMP2	11q13.1	0.747	0	0
ACTA2	10q23.31	0.747	0	0
CYS1	2p25.1	0.747	0	0
TAFA5	22q13.32	0.746	0	0
SCARF2	22q11.21	0.745	0	0
ASPN	9q22.31	0.744	0	0
PRDM6	5q23.2	0.744	0	0
MFRP	11q23.3	0.743	0	0
NOX4	11q14.3	0.742	0	0
TIMP3	22q12.3	0.741	0	0
FIBIN	11p14.2	0.74	0	0
BOC	3q13.2	0.737	0	0
THY1	11q23.3	0.736	0	0
ANTXR1	2p13.3	0.736	0	0
HHIPL1	14q32.2	0.736	0	0
LMOD1	1q32.1	0.736	0	0
MFAP5	12p13.31	0.735	0	0
PALM	19p13.3	0.733	0	0
MSRB3	12q14.3	0.733	0	0
HAND2-AS1	4q34.1	0.732	0	0
SERPING1	11q12.1	0.732	0	0
ADAMTS16	5p15.32	0.732	0	0
CDH2	18q12.1	0.731	0	0
GFPT2	5q35.3	0.73	0	0
CLIP3	19q13.12	0.73	0	0
DOK5	20q13.2	0.729	0	0
MRAS	3q22.3	0.727	0	0
GAS1	9q21.33	0.726	0	0
AOC3	17q21.31	0.726	0	0
FBLN1	22q13.31	0.725	0	0
PDLIM3	4q35.1	0.724	0	0
COL1A2	7q21.3	0.724	0	0
FGF14	13q33.1	0.724	0	0
EMILIN1	2p23.3	0.723	0	0
MFGE8	15q26.1	0.723	0	0
COPZ2	17q21.32	0.723	0	0
CMTM3	16q22.1	0.722	0	0
TIMP2	17q25.3	0.722	0	0
CNN1	19p13.2	0.722	0	0
CTHRC1	8q22.3	0.721	0	0
FBN1	15q21.1	0.721	0	0
SPARC	5q33.1	0.721	0	0
TMEM200B	1p35.3	0.721	0	0
ADCY2	5p15.31	0.72	0	0
NALCN	13q32.3-q33.1	0.72	0	0
NAP1L3	Xq21.32	0.72	0	0
SYNDIG1	20p11.21	0.717	0	0
PLPP4	10q26.12	0.716	0	0
CERCAM	9q34.11	0.716	0	0
MEIS1	2p14	0.715	0	0
COL3A1	2q32.2	0.715	0	0
PDGFRB	5q32	0.714	0	0
CORIN	4p12	0.714	0	0
PLA2G5	1p36.13	0.713	0	0
JAM3	11q25	0.713	0	0
HSPB7	1p36.13	0.713	0	0
EVC2	4p16.2	0.713	0	0
NKX3-2	4p15.33	0.713	0	0
PTGER3	1p31.1	0.712	0	0
GLI3	7p14.1	0.712	0	0
MRC2	17q23.2	0.711	0	0
PLXNA4	7q32.3	0.711	0	0
CILP	15q22.31	0.709	0	0
ST6GALNAC5	1p31.1	0.709	0	0
ZFHX4	8q21.13	0.709	0	0
TNFSF4	1q25.1	0.709	0	0
OMD	9q22.31	0.709	0	0
C1R	12p13.31	0.708	0	0
MAP1A	15q15.3	0.708	0	0
RAB34	17q11.2	0.706	0	0
FAM180A	7q33	0.706	0	0
GSDME	7p15.3	0.706	0	0
ADGRD1	12q24.33	0.704	0	0
VIM	10p13	0.703	0	0
TENM4	11q14.1	0.702	0	0
CMKLR2	2q33.3	0.702	0	0
MATN3	2p24.1	0.702	0	0
LAMP5	20p12.2	0.702	0	0
KCNE4	2q36.1	0.701	0	0
CRYAB	11q23.1	0.701	0	0
DACT3	19q13.32	0.701	0	0
ZFHX4-AS1	8q21.13	0.7	0	0
ECM2	9q22.31	0.7	0	0
DPT	1q24.2	0.699	0	0
RGMA	15q26.1	0.699	0	0
NXN	17p13.3	0.699	0	0
TGFB3	14q24.3	0.699	0	0
VCAN	5q14.2-q14.3	0.699	0	0
LRRC4C	11p12	0.698	0	0
EFS	14q11.2	0.698	0	0
FBXL7	5p15.1	0.697	0	0
MEIS3	19q13.32	0.697	0	0
DPYSL3	5q32	0.697	0	0
MIR100HG	11q24.1	0.697	0	0
THBS4	5q14.1	0.696	0	0
COL1A1	17q21.33	0.696	0	0
GLI2	2q14.2	0.696	0	0
HSPB2	11q23.1	0.696	0	0
ELN	7q11.23	0.696	0	0
SLC22A17	14q11.2	0.695	0	0
CDH11	16q21	0.695	0	0
VEGFC	4q34.3	0.695	0	0
CPZ	4p16.1	0.694	0	0
FBLN5	14q32.12	0.694	0	0
RAB3IL1	11q12.2-q12.3	0.694	0	0
LHFPL6	13q13.3-q14.11	0.693	0	0
PRICKLE1	12q12	0.693	0	0
LTBP3	11q13.1	0.693	0	0
MN1	22q12.1	0.693	0	0
CAVIN1	17q21.2	0.693	0	0
C1S	12p13.31	0.693	0	0
FAP	2q24.2	0.693	0	0
SGCD	5q33.2-q33.3	0.692	0	0
NRK	Xq22.3	0.692	0	0
LAYN	11q23.1	0.692	0	0
HSPB8	12q24.23	0.691	0	0
SLIT2	4p15.31	0.691	0	0
CALHM5	6q22.1	0.69	0	0
GGT5	22q11.23	0.69	0	0
GAS7	17p13.1	0.689	0	0
RAB31	18p11.22	0.689	0	0
GUCY1A1	4q32.1	0.689	0	0
DNAJB5	9p13.3	0.688	0	0
CRISPLD1	8q21.13	0.688	0	0
PPP1R3C	10q23.32	0.688	0	0
PDZRN4	12q12	0.687	0	0
ADAM12	10q26.2	0.687	0	0
CDO1	5q22.3	0.687	0	0
HTRA1	10q26.13	0.687	0	0
C14ORF132	14q32.2	0.687	0	0
SYDE1	19p13.12	0.686	0	0
EPYC	12q21.33	0.686	0	0
BNC2	9p22.3-p22.2	0.686	0	0
STON1	2p16.3	0.686	0	0
INSYN1	15q24.1	0.685	0	0
HLX	1q41	0.685	0	0
NRP2	2q33.3	0.685	0	0
RFTN1	3p24.3	0.685	0	0
HOPX	4q12	0.685	0	0
ADAMTS10	19p13.2	0.684	0	0
TUB	11p15.4	0.684	0	0
RTL5	Xq13.1	0.684	0	0
SERPINF1	17p13.3	0.683	0	0
GPNMB	7p15.3	0.683	0	0
POPDC2	3q13.33	0.683	0	0
KANK2	19p13.2	0.682	0	0
LDOC1	Xq27.1	0.681	0	0
COL6A2	21q22.3	0.681	0	0
ANGPTL2	9q33.3	0.68	0	0
FAM110B	8q12.1	0.68	0	0
MITF	3p13	0.679	0	0
IRAG1	11p15.4	0.679	0	0
LBH	2p23.1	0.678	0	0
PLN	6q22.31	0.678	0	0
NCAM2	21q21.1	0.677	0	0
LZTS1	8p21.3	0.677	0	0
NACAD	7p13	0.677	0	0
RNF150	4q31.21	0.676	0	0
INHBA	7p14.1	0.676	0	0
PODN	1p32.3	0.675	0	0
CHRD	3q27.1	0.675	0	0
ZFPM2	8q23	0.675	0	0
FAM43B	1p36.12	0.675	0	0
FRMD6	14q22.1	0.675	0	0
CPXM2	10q26.13	0.674	0	0
FBXO17	19q13.2	0.674	0	0
DZIP1	13q32.1	0.674	0	0
SLC24A3	20p11.23	0.674	0	0
COL5A2	2q32.2	0.673	0	0
IGFBP5	2q35	0.673	0	0
NTNG2	9q34.13	0.673	0	0
RCN3	19q13.33	0.673	0	0
ADGRA2	8p11.23	0.672	0	0
PCDH7	4p15.1	0.671	0	0
CALD1	7q33	0.671	0	0
GLI1	12q13.3	0.67	0	0
MMP14	14q11.2	0.67	0	0
MXRA5	Xp22.33	0.669	0	0
TPM2	9p13.3	0.669	0	0
FGFR1	8p11.23	0.669	0	0
MAB21L2	4q31.3	0.669	0	0
MAP6	11q13.5	0.669	0	0
COL5A1	9q34.3	0.669	0	0
TREM2	6p21.1	0.668	0	0
LRRC15	3q29	0.668	0	0
IGFBP6	12q13.13	0.668	0	0
LRRC32	11q13.5	0.668	0	0
ENOX1	13q14.11	0.668	0	0
AMOTL1	11q21	0.667	0	0
TSPYL5	8q22.1	0.667	0	0
ARHGEF17	11q13.4	0.666	0	0
GAP43	3q13.31	0.666	0	0
FERMT2	14q22.1	0.666	0	0
TMEM204	16p13.3	0.666	0	0
AXL	19q13.2	0.665	0	0
MRGPRF	11q13.3	0.665	0	0
MMP2	16q12.2	0.664	0	0
PCOLCE	7q22.1	0.664	0	0
GASK1A	3p22.1	0.664	0	0
LTBP2	14q24.3	0.663	0	0
TIE1	1p34.2	0.662	0	0
NPR3	5p13.3	0.661	0	0
JPH2	20q13.12	0.661	0	0
TMEM130	7q22.1	0.661	0	0
FN1	2q35	0.661	0	0
PNMA8A	19q13.32	0.661	0	0
WTIP	19q13.11	0.66	0	0
TGFB1I1	16p11.2	0.66	0	0
MYLK	3q21.1	0.659	0	0
DNAAF9	20p13	0.659	0	0
FLNA	Xq28	0.659	0	0
C1QTNF3	5p13.2	0.658	0	0
APOE	19q13.32	0.658	0	0
FSTL1	3q13.33	0.658	0	0
APCDD1L	20q13.32	0.657	0	0
COX7A1	19q13.12	0.657	0	0
CPT1C	19q13.33	0.657	0	0
HSD17B6	12q13.3	0.657	0	0
PSD	10q24.32	0.656	0	0
HSD17B14	19q13.33	0.656	0	0
DDR2	1q23.3	0.655	0	0
PRKD1	14q12	0.654	0	0
HECW1	7p14.1-p13	0.653	0	0
GLT8D2	12q23.3	0.653	0	0
GREM1	15q13.3	0.652	0	0
CNIH3	1q42.12	0.652	0	0
DCN	12q21.33	0.652	0	0
MFAP2	1p36.13	0.651	0	0
CNTN1	12q12	0.651	0	0
PLPP7	9q34.13	0.651	0	0
RUNX1T1	8q21.3	0.651	0	0
LUM	12q21.33	0.651	0	0
FLRT2	14q31.3	0.651	0	0
CHRDL1	Xq23	0.65	0	0
ZNF521	18q11.2	0.65	0	0
MMP11	22q11.23	0.65	0	0
NOTCH3	19p13.12	0.649	0	0
PDLIM4	5q31.1	0.648	0	0
MEOX2	7p21.2	0.648	0	0
KCNMB1	5q35.1	0.648	0	0
PDGFC	4q32.1	0.647	0	0
FEZ1	11q24.2	0.647	0	0
GLRB	4q32.1	0.647	0	0
TENM3	4q34.3-q35.1	0.646	0	0
COL6A3	2q37.3	0.646	0	0
TRO	Xp11.21	0.646	0	0
EHD2	19q13.33	0.646	0	0
SYT11	1q22	0.646	0	0
ZDHHC15	Xq13.3	0.645	0	0
RTL8B	Xq26.3	0.645	0	0
NUAK1	12q23.3	0.644	0	0
VGLL3	3p12.1	0.644	0	0
SUSD5	3p22.3	0.644	0	0
SLC45A1	1p36.23	0.644	0	0
NNMT	11q23.2	0.643	0	0
RASL12	15q22.31	0.643	0	0
CCDC184	12q13.11	0.643	0	0
TMEM52B	12p13.2	0.642	0	0
ARSI	5q32	0.642	0	0
UBE2QL1	5p15.31	0.641	0	0
MOXD1	6q23.2	0.641	0	0
BMERB1	16p13.11	0.641	0	0
CLEC11A	19q13.33	0.64	0	0
LGALS1	22q13.1	0.639	0	0
TSHZ3	19q12	0.639	0	0
ISLR2	15q24.1	0.639	0	0
MAFB	20q12	0.639	0	0
SLIT3	5q34-q35.1	0.638	0	0
ATP8B2	1q21.3	0.637	0	0
TCEA2	20q13.33	0.637	0	0
TWIST2	2q37.3	0.637	0	0
LIMS2	2q14.3	0.637	0	0
APBB1	11p15.4	0.637	0	0
FAM20C	7p22.3	0.637	0	0
MPDZ	9p23	0.637	0	0
AKT3	1q43-q44	0.637	0	0
ZNF135	19q13.43	0.636	0	0
OLFML1	11p15.4	0.636	0	0
SPON2	4p16.3	0.636	0	0
ADAMTSL3	15q25.2	0.636	0	0
IGFBP7	4q12	0.635	0	0
PDLIM7	5q35.3	0.635	0	0
JCAD	10p11.23	0.635	0	0
FNDC4	2p23.3	0.635	0	0
NUDT10	Xp11.22	0.634	0	0
COL22A1	8q24.23-q24.3	0.633	0	0
FLJ16779	20q13.33	0.633	0	0
BHMT2	5q14.1	0.633	0	0
GDF6	8q22.1	0.633	0	0
ITGAM	16p11.2	0.633	0	0
PHYHIP	8p21.3	0.633	0	0
ARMCX1	Xq22.1	0.632	0	0
ADAMTS12	5p13.3-p13.2	0.631	0	0
GPC6	13q31.3-q32.1	0.631	0	0
GPR68	14q32.11	0.631	0	0
PEG3	19q13.43	0.631	0	0
LTBP1	2p22.3	0.631	0	0
POSTN	13q13.3	0.631	0	0
MAP3K12	12q13.13	0.63	0	0
PKD2	4q22.1	0.63	0	0
PPFIA2	12q21.31	0.63	0	0
SDC2	8q22.1	0.629	0	0
SALL2	14q11.2	0.629	0	0
RNF180	5q12.3	0.628	0	0
DCLK1	13q13.3	0.628	0	0
EMP3	19q13.33	0.628	0	0
IFFO1	12p13.31	0.628	0	0
FZD1	7q21.13	0.627	0	0
FGF1	5q31.3	0.627	0	0
TWIST1	7p21.1	0.627	0	0
ANKRD65	1p36.33	0.627	0	0
TP73-AS1	1p36.32	0.627	0	0
ANKRD35	1q21.1	0.626	0	0
MEDAG	13q12.3	0.626	0	0
RERG	12p12.3	0.626	0	0
UCHL1	4p13	0.625	0	0
PLEKHO2	15q22.31	0.624	0	0
GYPC	2q14.3	0.623	0	0
OLR1	12p13.2	0.623	0	0
VSTM4	10q11.23	0.623	0	0
MFAP4	17p11.2	0.623	0	0
DKK3	11p15.3	0.622	0	0
INMT	7p14.3	0.622	0	0
FLT4	5q35.3	0.622	0	0
KLHL4	Xq21.31	0.621	0	0
LOC728392	17p13.2	0.621	0	0
COL18A1	21q22.3	0.621	0	0
PDZD4	Xq28	0.621	0	0
KCNA1	12p13.32	0.621	0	0
FSTL3	19p13.3	0.621	0	0
FOXS1	20q11.21	0.621	0	0
ZNF469	16q24.2	0.621	0	0
CYP1B1	2p22.2	0.62	0	0
ZNF532	18q21.32	0.62	0	0
COLEC12	18p11.32	0.62	0	0
ANGPTL1	1q25.2	0.62	0	0
EGR2	10q21.3	0.62	0	0
LOXL1	15q24.1	0.62	0	0
TNXB	6p21.33-p21.32	0.619	0	0
SHISA4	1q32.1	0.618	0	0
MMRN2	10q23.2	0.618	0	0
MYH11	16p13.11	0.618	0	0
CDK14	7q21.13	0.617	0	0
SMIM10	Xq26.3	0.617	0	0
ADAMTS2	5q35.3	0.617	0	0
AKAP12	6q25.1	0.617	0	0
LYNX1	8q24.3	0.616	0	0
CRTAC1	10q24.2	0.616	0	0
MARCO	2q14.2	0.615	0	0
CRLF1	19p12	0.615	0	0
MEX3B	15q25.2	0.614	0	0
LMO3	12p12.3	0.614	0	0
NLGN2	17p13.1	0.614	0	0
CNTNAP1	17q21.2	0.613	0	0
FCGR1A	1q21.2	0.613	0	0
NDN	15q11.2	0.613	0	0
PCDHB5	5q31.3	0.612	0	0
OGN	9q22.31	0.612	0	0
TRPV4	12q24.11	0.612	0	0
PIEZO2	18p11.22-p11.21	0.611	0	0
CCN2	6q23.2	0.611	0	0
CTSF	11q13.2	0.611	0	0
BICC1	10q21.1	0.611	0	0
SYNPO2	4q26	0.611	0	0
ZEB1	10p11.22	0.611	0	0
NEXN	1p31.1	0.61	0	0
PRRX1	1q24.2	0.61	0	0
RBPMS2	15q22.31	0.609	0	0
CTSK	1q21.3	0.609	0	0
CD248	11q13.2	0.609	0	0
GUCY1B1	4q32.1	0.609	0	0
HSPA12B	20p13	0.607	0	0
TUBB6	18p11.21	0.607	0	0
PLXDC1	17q12	0.607	0	0
FAM133A	Xq21.32	0.607	0	0
SPSB1	1p36.22	0.607	0	0
CALHM2	10q24.33	0.606	0	0
PENK	8q12.1	0.606	0	0
PLEKHO1	1q21.2	0.606	0	0
COL14A1	8q24.12	0.606	0	0
TMEM59L	19p13.11	0.605	0	0
GJA5	1q21.2	0.605	0	0
COL6A1	21q22.3	0.605	0	0
HEG1	3q21.2	0.605	0	0
FGF10	5p12	0.605	0	0
FAM20A	17q24.2	0.605	0	0
CNPY4	7q22.1	0.605	0	0
HS3ST2	16p12.2	0.604	0	0
TSHZ2	20q13.2	0.604	0	0
PCDHGA12	5q31.3	0.604	0	0
KIF26B	1q44	0.604	0	0
COL16A1	1p35.2	0.604	0	0
NUDT11	Xp11.22	0.603	0	0
CACNA2D1	7q21.11	0.603	0	0
CFH	1q31.3	0.603	0	0
ZNF667	19q13.43	0.603	0	0
HEYL	1p34.2	0.603	0	0
MIR99AHG	21q21.1	0.603	0	0
MAF	16q23.2	0.602	0	0
CHRNA3	15q25.1	0.602	0	0
GPBAR1	2q35	0.602	0	0
VASN	16p13.3	0.602	0	0
EPHA3	3p11.1	0.602	0	0
C3	19p13.3	0.602	0	0
RHOJ	14q23.2	0.601	0	0
APOC1	19q13.32	0.601	0	0
GALNT15	3p25.1	0.601	0	0
MOV10L1	22q13.33	0.601	0	0
LINC02381	12q13.13	0.6	0	0
FCGR1BP	1p11.2	0.6	0	0
ADAM23	2q33.3	0.6	0	0
CRIP2	14q32.33	0.6	0	0
CLEC14A	14q21.1	0.599	0	0
ANK2	4q25-q26	0.599	0	0
MAGEL2	15q11.2	0.599	0	0
C5ORF46	5q32	0.599	0	0
ANOS1	Xp22.31	0.599	0	0
RECK	9p13.3	0.599	0	0
DGKI	7q33	0.599	0	0
AGTR1	3q24	0.599	0	0
RARRES2	7q36.1	0.598	0	0
ARL4C	2q37.1	0.598	0	0
TMEM240	1p36.33	0.598	0	0
ZNF365	10q21.2	0.597	0	0
THSD7A	7p21.3	0.597	0	0
ZNF512B	20q13.33	0.597	0	0
TSPAN4	11p15.5	0.597	0	0
SCN2B	11q23.3	0.597	0	0
ACTC1	15q14	0.597	0	0
CRISPLD2	16q24.1	0.596	0	0
YPEL4	11q12.1	0.596	0	0
LAMB2	3p21.31	0.596	0	0
CASQ2	1p13.1	0.596	0	0
SSPN	12p12.1	0.595	0	0
MDGA1	6p21.2	0.595	0	0
ERG	21q22.2	0.595	0	0
KCND2	7q31.31	0.595	0	0
REEP2	5q31.2	0.595	0	0
AQP1	7p14.3	0.594	0	0
GPR176	15q14-q15.1	0.594	0	0
ITIH3	3p21.1	0.594	0	0
COL12A1	6q13-q14.1	0.594	0	0
IGFBP3	7p12.3	0.594	0	0
PCDH12	5q31.3	0.594	0	0
WNT2	7q31.2	0.594	0	0
TCF7L1	2p11.2	0.594	0	0
CLMP	11q24.1	0.593	0	0
PABPC4L	4q28.3	0.593	0	0
CARMN	5q32	0.593	0	0
NKAIN4	20q13.33	0.593	0	0
CPXM1	20p13	0.593	0	0
OSCAR	19q13.42	0.592	0	0
LOXL4	10q24.2	0.592	0	0
ZEB2	2q22.3	0.592	0	0
SHISAL1	22q13.31	0.592	0	0
CLDN11	3q26.2	0.592	0	0
NPTX1	17q25.3	0.591	0	0
SLC12A4	16q22.1	0.591	0	0
NPTXR	22q13.1	0.591	0	0
RFLNB	17p13.3	0.591	0	0
TMEM119	12q23.3	0.591	0	0
HIC1	17p13.3	0.59	0	0
PGR	11q22.1	0.59	0	0
SYPL2	1p13.3	0.59	0	0
SHISA2	13q12.13	0.59	0	0
ITGA5	12q13.13	0.59	0	0
A4GALT	22q13.2	0.589	0	0
WWTR1	3q25.1	0.588	0	0
KIAA1755	20q11.23	0.588	0	0
C3ORF18	3p21.31	0.588	0	0
KLHDC8B	3p21.31	0.588	0	0
MAP3K3	17q23.3	0.588	0	0
FILIP1L	3q12.1	0.588	0	0
CCIN	9p13.3	0.588	0	0
COL4A2	13q34	0.588	0	0
GRP	18q21.32	0.588	0	0
ARHGEF15	17p13.1	0.588	0	0
CHST3	10q22.1	0.588	0	0
DEPP1	10q11.21	0.587	0	0
SPP1	4q22.1	0.587	0	0
SRRM3	7q11.23	0.586	0	0
RSPO3	6q22.33	0.586	0	0
KLHL38	8q24.13	0.586	0	0
PRPH2	6p21.1	0.586	0	0
CYP27C1	2q14.3	0.586	0	0
TMEM47	Xp21.1	0.586	0	0
CCL21	9p13.3	0.585	0	0
CNRIP1	2p14	0.585	0	0
TSPAN9	12p13.33-p13.32	0.585	0	0
PTPRM	18p11.23	0.585	0	0
CHST10	2q11.2	0.584	0	0
LOX	5q23.1	0.584	0	0
PDE1A	2q32.1	0.583	0	0
VASH1	14q24.3	0.583	0	0
CNTN4	3p26.3-p26.2	0.583	0	0
EFHD1	2q37.1	0.583	0	0
SV2A	1q21.2	0.583	0	0
CLIP4	2p23.2	0.582	0	0
KERA	12q21.33	0.582	0	0
BEND6	6p12.1	0.582	0	0
LAMA4	6q21	0.582	0	0
A2M	12p13.31	0.582	0	0
WSCD2	12q23.3	0.581	0	0
B4GALNT1	12q13.3	0.581	0	0
MCC	5q22.2	0.581	0	0
NAV3	12q21.2	0.581	0	0
CAVIN3	11p15.4	0.581	0	0
PRRX2	9q34.11	0.581	0	0
UBE2E2	3p24.3	0.581	0	0
HAND1	5q33.2	0.58	0	0
SYT3	19q13.33	0.58	0	0
KIF17	1p36.12	0.58	0	0
CCN5	20q13.12	0.58	0	0
GNAO1	16q13	0.58	0	0
SPEG	2q35	0.58	0	0
PRAM1	19p13.2	0.58	0	0
JAM2	21q21.3	0.579	0	0
PCDHB7	5q31.3	0.579	0	0
PDE1B	12q13.2	0.579	0	0
METTL24	6q21	0.578	0	0
PHYHD1	9q34.11	0.578	0	0
DSEL	18q22.1	0.577	0	0
TNFSF12	17p13.1	0.577	0	0
EBF4	20p13	0.577	0	0
TGFB1	19q13.2	0.577	0	0
GNB4	3q26.33	0.577	0	0
SYNC	1p35.1	0.576	0	0
ITGB5	3q21.2	0.576	0	0
ACTG2	2p13.1	0.576	0	0
SGIP1	1p31.3	0.576	0	0
FHL1	Xq26.3	0.576	0	0
HTR2B	2q37.1	0.576	0	0
FMO2	1q24.3	0.575	0	0
PODNL1	19p13.12	0.575	0	0
SEMA3G	3p21.1	0.575	0	0
SPARCL1	4q22.1	0.574	0	0
ACSS3	12q21.31	0.574	0	0
NPR1	1q21.3	0.574	0	0
MSC	8q13.3	0.573	0	0
SPART	13q13.3	0.573	0	0
KIAA1614	1q25.3	0.573	0	0
RUSC2	9p13.3	0.573	0	0
PCDHB4	5q31.3	0.573	0	0
PLXDC2	10p12.31	0.573	0	0
ABCC9	12p12.1	0.573	0	0
SOX17	8q11.23	0.572	0	0
CHSY3	5q23.3	0.572	0	0
FGD5	3p25.1	0.572	0	0
NUMBL	19q13.2	0.572	0	0
ANKRD6	6q15	0.571	0	0
SOX11	2p25.2	0.571	0	0
BCAT1	12p12.1	0.571	0	0
SORCS2	4p16.1	0.571	0	0
CPQ	8q22.1	0.571	0	0
GPSM1	9q34.3	0.571	0	0
CHST1	11p11.2	0.571	0	0
BACH2	6q15	0.57	0	0
SLC11A1	2q35	0.57	0	0
EXTL1	1p36.11	0.57	0	0
ZNF835	19q13.43	0.57	0	0
LDB2	4p15.32	0.57	0	0
BCL6B	17p13.1	0.569	0	0
GJA4	1p34.3	0.569	0	0
SV2B	15q26.1	0.569	0	0
TMEM121	14q32.33	0.568	0	0
PXDN	2p25.3	0.568	0	0
DIO2	14q31.1	0.568	0	0
SCHIP1	3q25.33	0.568	0	0
UNC5B	10q22.1	0.567	0	0
CDH23	10q22.1	0.567	0	0
RAMP2	17q21.2	0.567	0	0
BVES	6q21	0.567	0	0
MPPED2	11p14.1	0.566	0	0
HTR2A	13q14.2	0.566	0	0
LSAMP	3q13.31	0.566	0	0
CYTH3	7p22.1	0.564	0	0
FAM124B	2q36.2	0.564	0	0
FST	5q11.2	0.564	0	0
DPYSL4	10q26.3	0.564	0	0
SUGCT	7p14.1	0.563	0	0
SCN1B	19q13.11	0.563	0	0
MYOZ3	5q33.1	0.563	0	0
GPIHBP1	8q24.3	0.563	0	0
TMEM86A	11p15.1	0.563	0	0
ZBTB47	3p22.1	0.563	0	0
SHANK1	19q13.33	0.563	0	0
COL15A1	9q22.33	0.563	0	0
MAGED4B	Xp11.22	0.562	0	0
DPEP2	16q22.1	0.562	0	0
PCDH9	13q21.32	0.561	0	0
REM1	20q11.21	0.561	0	0
CILP2	19p13.11	0.561	0	0
PPP1R18	6p21.33	0.561	0	0
FCGR1CP	1q21.1	0.561	0	0
KCNJ8	12p12.1	0.561	0	0
FAM225B	9q32	0.561	0	0
DIPK2B	Xp11.3	0.561	0	0
UBTD1	10q24.1-q24.2	0.56	0	0
PMP22	17p12	0.56	0	0
HOMER3	19p13.11	0.56	0	0
DCSTAMP	8q22.3	0.56	0	0
HAMP	19q13.12	0.559	0	0
TCF4	18q21.2	0.559	0	0
NAP1L6P	Xq13.2	0.559	0	0
NTRK3	15q25.3	0.559	0	0
DAAM2	6p21.2	0.559	0	0
SNED1	2q37.3	0.559	0	0
SMARCD3	7q36.1	0.558	0	0
SERPINH1	11q13.5	0.558	0	0
TRPS1	8q23.3	0.558	0	0
FCGR2B	1q23.3	0.558	0	0
PCDH10	4q28.3	0.558	0	0
IGFBP4	17q21.2	0.558	0	0
NEFH	22q12.2	0.557	0	0
CD34	1q32.2	0.557	0	0
KIF3C	2p23.3	0.557	0	0
CST2	20p11.21	0.557	0	0
SH2D3C	9q34.11	0.557	0	0
ADAMTS7	15q25.1	0.557	0	0
PCDHGB7	5q31.3	0.556	0	0
FGF7	15q21.2	0.556	0	0
MSN	Xq12	0.556	0	0
TPST1	7q11.21	0.556	0	0
MSR1	8p22	0.555	0	0
ROR2	9q22.31	0.555	0	0
ZNF853	7p22.1	0.555	0	0
KIF5A	12q13.3	0.555	0	0
TNC	9q33.1	0.555	0	0
SEPTIN5	22q11.21	0.555	0	0
ZNF300P1	5q33.1	0.555	0	0
P2RX7	12q24.31	0.554	0	0
CCBE1	18q21.32	0.554	0	0
PTHLH	12p11.22	0.554	0	0
FILIP1	6q14.1	0.553	0	0
CTSL	9q21.33	0.553	0	0
FOXC2	16q24.1	0.553	0	0
C1QTNF7	4p15.32	0.553	0	0
SOGA3	6q22.33	0.553	0	0
CSMD2	1p35.1	0.553	0	0
SLC1A3	5p13.2	0.552	0	0
HEY2	6q22.31	0.552	0	0
ACP5	19p13.2	0.552	0	0
LONRF2	2q11.2	0.552	0	0
CHRM2	7q33	0.552	0	0
SLITRK3	3q26.1	0.552	0	0
EBF3	10q26.3	0.551	0	0
TMEM255A	Xq24	0.551	0	0
TYROBP	19q13.12	0.551	0	0
RBMS3	3p24.1	0.551	0	0
ALDH1A3	15q26.3	0.55	0	0
NXPH3	17q21.33	0.55	0	0
PABPC5	Xq21.31	0.55	0	0
CCN4	8q24.22	0.55	0	0
PALLD	4q32.3	0.55	0	0
RTL3	Xq21.1	0.55	0	0
TRPC1	3q23	0.55	0	0
ZCCHC24	10q22.3	0.549	0	0
ELOVL4	6q14.1	0.549	0	0
CYBRD1	2q31.1	0.549	0	0
TNFAIP6	2q23.3	0.549	0	0
ITGB2	21q22.3	0.549	0	0
SPSB4	3q23	0.549	0	0
USHBP1	19p13.11	0.548	0	0
LRRN2	1q32.1	0.548	0	0
HS3ST3A1	17p12	0.548	0	0
PILRA	7q22.1	0.547	0	0
TM6SF1	15q25.2	0.547	0	0
DLG4	17p13.1	0.547	0	0
LOXL2	8p21.3	0.547	0	0
EFNB3	17p13.1	0.547	0	0
LRCH2	Xq23	0.547	0	0
DOK6	18q22.2	0.546	0	0
LOXL3	2p13.1	0.546	0	0
FHL3	1p34.3	0.546	0	0
GPC1	2q37.3	0.546	0	0
GRID1	10q23.1-q23.2	0.546	0	0
IGSF21	1p36.13	0.546	0	0
IQSEC3	12p13.33	0.545	0	0
BASP1	5p15.1	0.545	0	0
P3H1	1p34.2	0.545	0	0
THBS1	15q14	0.545	0	0
DTX3	12q13.3	0.545	0	0
CCDC102A	16q21	0.544	0	0
SLC26A10	12q13.3	0.544	0	0
TTC7B	14q32.11	0.544	0	0
ADAMTSL4	1q21.2	0.544	0	0
LATS2	13q12.11	0.544	0	0
MMP23B	1p36.33	0.544	0	0
PTPRN	2q35	0.543	0	0
RELN	7q22.1	0.543	0	0
CACNA1H	16p13.3	0.543	0	0
GPRC5B	16p12.3	0.542	0	0
RBMS1	2q24.2	0.542	0	0
MYO5A	15q21.2	0.542	0	0
CAND2	3p25.2	0.542	0	0
PHLDB1	11q23.3	0.542	0	0
PDGFRL	8p22	0.541	0	0
DKK2	4q25	0.541	0	0
ENTPD1	10q24.1	0.541	0	0
PRND	20p13	0.541	0	0
VAT1	17q21.31	0.54	0	0
RANBP3L	5p13.2	0.54	0	0
TNS3	7p12.3	0.539	0	0
PPP2R2B	5q32	0.539	0	0
CTIF	18q21.1	0.539	0	0
ADD2	2p13.3	0.539	0	0
NHSL2	Xq13.1	0.539	0	0
PRICKLE2	3p14.1	0.539	0	0
DZIP1L	3q22.3	0.538	0	0
SFRP1	8p11.21	0.538	0	0
AOX1	2q33.1	0.538	0	0
CCM2L	20q11.21	0.538	0	0
FABP4	8q21.13	0.538	0	0
KCNJ5	11q24.3	0.538	0	0
DPP6	7q36.2	0.538	0	0
SPI1	11p11.2	0.538	0	0
OSMR	5p13.1	0.538	0	0
SPHK1	17q25.1	0.537	0	0
ANXA6	5q33.1	0.537	0	0
DLG2	11q14.1	0.537	0	0
ADAM33	20p13	0.536	0	0
CLEC5A	7q34	0.536	0	0
APBA2	15q13.1	0.536	0	0
RENBP	Xq28	0.536	0	0
PTGIR	19q13.32	0.535	0	0
QKI	6q26	0.535	0	0
HK3	5q35.2	0.535	0	0
LILRB4	19q13.42	0.535	0	0
LURAP1	1p34.1	0.535	0	0
PTCH2	1p34.1	0.535	0	0
HSD11B1	1q32.2	0.534	0	0
SGCE	7q21.3	0.534	0	0
IQCA1	2q37.2-q37.3	0.534	0	0
LAIR1	19q13.42	0.534	0	0
C4A	6p21.33	0.534	0	0
DCHS1	11p15.4	0.534	0	0
BNC1	15q25.2	0.533	0	0
MXRA7	17q25.1	0.533	0	0
NGFR	17q21.33	0.533	0	0
RARB	3p24.2	0.533	0	0
NRP1	10p11.22	0.533	0	0
ABCA6	17q24.2-q24.3	0.533	0	0
OLFML3	1p13.2	0.533	0	0
NID2	14q22.1	0.532	0	0
EVL	14q32.2	0.532	0	0
TNN	1q25.1	0.532	0	0
TEK	9p21.2	0.532	0	0
ZIK1	19q13.43	0.532	0	0
DES	2q35	0.531	0	0
FGF5	4q21.21	0.531	0	0
SIRPB2	20p13	0.531	0	0
STARD8	Xq13.1	0.531	0	0
DENND5A	11p15.4	0.531	0	0
ELFN1	7p22.3	0.531	0	0
SIGLEC9	19q13.3-q13.4	0.531	0	0
C5AR1	19q13.32	0.53	0	0
ITGAX	16p11.2	0.53	0	0
NALF1	13q33.3	0.53	0	0
GPX3	5q33.1	0.53	0	0
PYGM	11q13.1	0.53	0	0
GEM	8q22.1	0.53	0	0
TRPV2	17p11.2	0.529	0	0
PLAC9	10q22.3	0.529	0	0
GPRASP1	Xq22.1	0.529	0	0
NOTCH4	6p21.32	0.528	0	0
PTPRS	19p13.3	0.528	0	0
MAGED4	Xp11.22	0.528	0	0
MAP1B	5q13.2	0.528	0	0
NIBAN1	1q25.3	0.527	0	0
PTH1R	3p21.31	0.527	0	0
TAMALIN	12q13.13	0.527	0	0
RIPOR1	16q22.1	0.527	0	0
OPRL1	20q13.33	0.527	0	0
SYNGR1	22q13.1	0.527	0	0
GALNT17	7q11.22	0.526	0	0
SYNM	15q26.3	0.526	0	0
TBXA2R	19p13.3	0.526	0	0
KIRREL1	1q23.1	0.526	0	0
PLPPR2	19p13.2	0.525	0	0
GPR162	12p13	0.525	0	0
NCKAP5L	12q13.12	0.525	0	0
COL24A1	1p22.3	0.525	0	0
FCGR3A	1q23.3	0.525	0	0
CHST11	12q23.3	0.525	0	0
TCEAL2	Xq22.1	0.525	0	0
EHD3	2p23.1	0.525	0	0
LSP1	11p15.5	0.524	0	0
RASSF8	12p12.1	0.524	0	0
VEGFB	11q13.1	0.524	0	0
SEMA3D	7q21.11	0.524	0	0
VAMP5	2p11.2	0.524	0	0
PLA1A	3q13.33	0.524	0	0
PDGFB	22q13.1	0.524	0	0
MMP9	20q13.12	0.524	0	0
TBX1	22q11.21	0.524	0	0
LDB3	10q23.2	0.524	0	0
SRPX	Xp11.4	0.523	0	0
SCN3B	11q24.1	0.523	0	0
FZD8	10p11.21	0.523	0	0
TNS2	12q13.13	0.523	0	0
DHH	12q13.12	0.523	0	0
FBXL22	15q22.31	0.523	0	0
HSPB6	19q13.12	0.523	0	0
ZNF385B	2q31.2-q31.3	0.523	0	0
PPM1M	3p21.2	0.523	0	0
NECAB1	8q21.3	0.523	0	0
CADM1	11q23.3	0.522	0	0
APOD	3q29	0.522	0	0
MYH10	17p13.1	0.522	0	0
BHLHE22	8q12.3	0.522	0	0
IL1R1	2q11.2-q12.1	0.522	0	0
NMUR1	2q37.1	0.521	0	0
GDF5	20q11.22	0.521	0	0
VSIG4	Xq12	0.521	0	0
SPOCD1	1p35.2	0.521	0	0
F13A1	6p25.1	0.521	0	0
NR2F1-AS1	5q15	0.521	0	0
SGCA	17q21.33	0.521	0	0
PLD3	19q13.2	0.521	0	0
AOC4P	17q21.31	0.52	0	0
JAKMIP2	5q32	0.52	0	0
ECRG4	2q12.2	0.52	0	0
ZNF677	19q13.42	0.52	0	0
ADGRL2	1p31.1	0.52	0	0
FBLN7	2q13	0.52	0	0
SYNE1	6q25.2	0.52	0	0
GPR146	7p22.3	0.52	0	0
SLC9A9	3q24	0.519	0	0
HTRA4	8p11.22	0.519	0	0
PCDHGA4	5q31	0.519	0	0
CDH19	18q22.1	0.519	0	0
C1ORF162	1p13.2	0.519	0	0
SLC6A17	1p13.3	0.519	0	0
DACT1	14q23.1	0.518	0	0
RAI14	5p13.2	0.518	0	0
ZNF154	19q13.43	0.518	0	0
SCRG1	4q34.1	0.518	0	0
TUSC3	8p22	0.518	0	0
GADD45B	19p13.3	0.518	0	0
PDE2A	11q13.4	0.518	0	0
FIGN	2q24.3	0.518	0	0
FXYD1	19q13.12	0.518	0	0
LAPTM5	1p35.2	0.517	0	0
CPEB1	15q25.2	0.517	0	0
CALB2	16q22.2	0.517	0	0
TSPAN2	1p13.2	0.517	0	0
NOVA2	19q13.32	0.517	0	0
MAP7D1	1p34.3	0.517	0	0
SUSD2	22q11.23	0.517	0	0
ST8SIA1	12p12.1	0.517	0	0
SNAI2	8q11.21	0.517	0	0
TIMP1	Xp11.3	0.516	0	0
PACS1	11q13.1-q13.2	0.516	0	0
SAMD11	1p36.33	0.515	0	0
TM4SF19	3q29	0.515	0	0
PNMA6A	Xq28	0.515	0	0
THBD	20p11.21	0.515	0	0
CSF1R	5q32	0.515	0	0
WHAMMP2	15q13.1	0.515	0	0
ITGA7	12q13.2	0.515	0	0
KRBA1	7q36.1	0.515	0	0
CHRDL2	11q13.4	0.514	0	0
GSTM5	1p13.3	0.514	0	0
CSGALNACT2	10q11.21	0.514	0	0
EML1	14q32.2	0.514	0	0
ADAMTS5	21q21.3	0.514	0	0
ARMCX2	Xq22.1	0.514	0	0
ARHGAP23	17q12	0.513	0	0
IGLON5	19q13.41	0.513	0	0
FZD4	11q14.2	0.513	0	0
SARDH	9q34.2	0.513	0	0
GLIPR2	9p13.3	0.513	0	0
PCDHGA3	5q31.3	0.513	0	0
PCDHB6	5q31.3	0.513	0	0
TCEAL3	Xq22.2	0.513	0	0
ZNF843	16p11.2	0.513	0	0
ZNF418	19q13.43	0.513	0	0
RYR1	19q13.2	0.513	0	0
PLPPR4	1p21.3-p21.2	0.513	0	0
PARD6G	18q23	0.512	0	0
FGR	1p35.3	0.512	0	0
CADM3	1q23.2	0.512	0	0
SCG2	2q36.1	0.512	0	0
BTBD19	1p34.1	0.512	0	0
FCGR2C	1q23.3	0.512	0	0
WHAMMP3	15q11.2	0.512	0	0
STAC	3p22.3-p22.2	0.512	0	0
BMP8A	1p34.3	0.512	0	0
DIRAS1	19p13.3	0.511	0	0
APLP1	19q13.12	0.511	0	0
MPP2	17q21.31	0.511	0	0
GPR161	1q24.2	0.511	0	0
NGF	1p13.2	0.511	0	0
SIGLEC7	19q13.41	0.511	0	0
LRRC25	19p13.11	0.51	0	0
ZSWIM4	19p13.13	0.51	0	0
NOG	17q22	0.509	0	0
TRIM46	1q22	0.509	0	0
CYP7B1	8q12.3	0.509	0	0
HSPG2	1p36.12	0.509	0	0
GIMAP1	7q36.1	0.508	0	0
MMP16	8q21.3	0.508	0	0
KLF17	1p34.1	0.508	0	0
LYL1	19p13.13	0.508	0	0
THBS3	1q22	0.508	0	0
S1PR1	1p21.2	0.508	0	0
LGI2	4p15.2	0.507	0	0
GRIK5	19q13.2	0.507	0	0
CTF1	16p11.2	0.507	0	0
TMCC2	1q32.1	0.507	0	0
ECSCR	5q31.2	0.507	0	0
AFAP1L1	5q32	0.507	0	0
PDLIM2	8p21.3	0.507	0	0
RIMKLB	12p13.31	0.507	0	0
OBSL1	2q35	0.507	0	0
DIP2C	10p15.3	0.506	0	0
P3H3	12p13.31	0.506	0	0
PRG4	1q31.1	0.506	0	0
CTSZ	20q13.32	0.506	0	0
VCAM1	1p21.2	0.506	0	0
NAV2-AS6	11p15.1	0.506	0	0
GPX7	1p32.3	0.505	0	0
ASB5	4q34.2	0.505	0	0
FAT3	11q14.3	0.505	0	0
OTOA	16p12.2	0.505	0	0
PEA15	1q23.2	0.505	0	0
HIGD1B	17q21.31	0.505	0	0
NPR2	9p13.3	0.505	0	0
ARMH4	14q23.1	0.505	0	0
JAZF1	7p15.2-p15.1	0.505	0	0
SEMA6C	1q21.3	0.504	0	0
SCUBE3	6p21.3	0.504	0	0
CLDN5	22q11.21	0.504	0	0
F2R	5q13.3	0.503	0	0
LMCD1	3p25.3	0.503	0	0
MEF2C	5q14.3	0.503	0	0
ZNF671	19q13.43	0.503	0	0
FCN1	9q34.3	0.503	0	0
SCUBE2	11p15.4	0.503	0	0
ALPK2	18q21.31-q21.32	0.502	0	0
SLC15A3	11q12.2	0.502	0	0
SNCA	4q22.1	0.502	0	0
NLGN4X	Xp22.32-p22.31	0.502	0	0
ATP1B2	17p13.1	0.502	0	0
STK32B	4p16.2	0.502	0	0
C1QTNF6	22q12.3	0.502	0	0
CDH5	16q21	0.502	0	0
HAPLN3	15q26.1	0.502	0	0
DCHS2	4q31.3	0.502	0	0
PALMD	1p21.2	0.502	0	0
FNBP1	9q34.11	0.502	0	0
WBP1L	10q24.32	0.502	0	0
SYNPO	5q33.1	0.502	0	0
PCDHB3	5q31.3	0.502	0	0
BACE1	11q23.3	0.502	0	0
SLAMF8	1q23.2	0.501	0	0
PDPN	1p36.21	0.501	0	0
ATP1A2	1q23.2	0.501	0	0
KANK3	19p13.2	0.501	0	0
CD163	12p13.31	0.501	0	0
GAL3ST4	7q22.1	0.5	0	0
C1ORF216	1p34.3	0.5	0	0
PXDC1	6p25.2	0.5	0	0
SIGLEC1	20p13	0.5	0	0
LRRC17	7q22.1	0.5	0	0
ZNF626	19p12	0.5	0	0
SHANK3	22q13.33	0.5	0	0
SH3PXD2B	5q35.1	0.5	0	0
FAM225A	9q32	0.499	0	0
FMNL3	12q13.12	0.499	0	0
CCN1	1p22.3	0.499	0	0
CRMP1	4p16.2	0.499	0	0
NDRG4	16q21	0.499	0	0
MAGEH1	Xp11.21	0.499	0	0
SCN7A	2q24.3	0.499	0	0
RASSF2	20p13	0.499	0	0
NXPH2	2q22.1	0.499	0	0
TTC28	22q12.1	0.498	0	0
KCNK2	1q41	0.498	0	0
PECAM1	17q23.3	0.498	0	0
EVA1B	1p34.3	0.498	0	0
SLC37A2	11q24.2	0.498	0	0
ADAMTS6	5q12.3	0.498	0	0
SHE	1q21.3	0.498	0	0
OLFM2	19p13.2	0.498	0	0
PLA2G15	16q22.1	0.497	0	0
FAM110D	1p36.11	0.497	0	0
ZBTB46	20q13.33	0.497	0	0
FBXO27	19q13.2	0.496	0	0
CMYA5	5q14.1	0.496	0	0
FAM171A2	17q21.31	0.496	0	0
CAP2	6p22.3	0.496	0	0
IGF1	12q23.2	0.496	0	0
GNAI2	3p21.31	0.496	0	0
MAB21L1	13q13.3	0.496	0	0
CYGB	17q25.1	0.496	0	0
INA	10q24.33	0.495	0	0
MCEMP1	19p13.2	0.495	0	0
NFATC1	18q23	0.495	0	0
CLU	8p21.1	0.495	0	0
EYA4	6q23.2	0.495	0	0
PCDHGC3	5q31.3	0.495	0	0
SNCG	10q23.2	0.494	0	0
EBF1	5q33.3	0.494	0	0
PIK3R6	17p13.1	0.494	0	0
GPM6A	4q34.2	0.494	0	0
BEX4	Xq22.1	0.494	0	0
PCDHB18P	5q31.3	0.494	0	0
EDNRA	4q31.22-q31.23	0.493	0	0
ZNF542P	19q13.43	0.493	0	0
FES	15q26.1	0.493	0	0
PSAP	10q22.1	0.492	0	0
DNAJC5B	8q13.1	0.492	0	0
CYYR1	21q21.3	0.492	0	0
ANGPT1	8q23.1	0.492	0	0
FPR3	19q13.41	0.492	0	0
PI16	6p21.2	0.492	0	0
C7	5p13.1	0.492	0	0
LRRN4CL	11q12.3	0.491	0	0
PHLDB2	3q13.2	0.491	0	0
GALNT13	2q23.3-q24.1	0.491	0	0
RAMP3	7p13	0.491	0	0
HACD4	9p21.3	0.491	0	0
LILRB3	19q13.42	0.49	0	0
MLLT11	1q21.3	0.49	0	0
ECEL1	2q37.1	0.49	0	0
MATK	19p13.3	0.49	0	0
NRROS	3q29	0.489	0	0
ARL10	5q35.2	0.489	0	0
SAMD4A	14q22.2	0.489	0	0
DLC1	8p22	0.489	0	0
BRSK1	19q13.42	0.488	0	0
IHO1	3p21.31	0.488	0	0
HVCN1	12q24.11	0.488	0	0
CD14	5q31.3	0.488	0	0
HAVCR2	5q33.3	0.488	0	0
ENG	9q34.11	0.487	0	0
ST6GAL2	2q12.3	0.487	0	0
ST3GAL6	3q12.1	0.487	0	0
TNNI2	11p15.5	0.487	0	0
MCAM	11q23.3	0.487	0	0
ACKR1	1q23.2	0.487	0	0
BMP1	8p21.3	0.487	0	0
GNA12	7p22.3-p22.2	0.486	0	0
LINC00924	15q26.2	0.486	0	0
ZNF454	5q35.3	0.486	0	0
ZNF208	19p12	0.486	0	0
BMPR1B	4q22.3	0.486	0	0
PLIN4	19p13.3	0.485	0	0
PTPN5	11p15.1	0.485	0	0
CD93	20p11.21	0.485	0	0
IL18BP	11q13.4	0.485	0	0
MYOM1	18p11.31	0.484	0	0
LPAR4	Xq21.1	0.484	0	0
CD72	9p13.3	0.484	0	0
JPH4	14q11.2	0.484	0	0
C3AR1	12p13.31	0.484	0	0
FLI1	11q24.3	0.484	0	0
FRMD4A	10p13	0.484	0	0
COL4A1	13q34	0.483	0	0
SNX18	5q11.2	0.483	0	0
HSPA7	1q23.3	0.483	0	0
PI4K2A	10q24.2	0.483	0	0
SMO	7q32.1	0.483	0	0
VIPR2	7q36.3	0.482	0	0
NRG3	10q23.1	0.482	0	0
SELP	1q24.2	0.482	0	0
BHLHE22-AS1	8q12.3	0.482	0	0
SHC4	15q21.1	0.482	0	0
MMP19	12q13.2	0.482	0	0
TAFA1	3p14.1	0.482	0	0
CD37	19q13.33	0.482	0	0
MAN1C1	1p36.11	0.482	0	0
APLNR	11q12.1	0.481	0	0
LIX1L	1q21.1	0.481	0	0
MAP2	2q34	0.48	0	0
KLHL5	4p14	0.48	0	0
C1ORF54	1q21.2	0.48	0	0
LY86	6p25.1	0.479	0	0
PLXNC1	12q22	0.479	0	0
DYSF	2p13.2	0.479	0	0
FAM229B	6q21	0.479	0	0
KCTD8	4p13	0.479	0	0
PLCL1	2q33.1	0.478	0	0
ADGRB3	6q12-q13	0.478	0	0
LOC93429	19q13.32	0.478	0	0
PRR16	5q23.1	0.478	0	0
SORBS1	10q24.1	0.478	0	0
TLL1	4q32.3	0.478	0	0
RTN1	14q23.1	0.478	0	0
HIP1	7q11.23	0.477	0	0
DYNLT5	1p31.3	0.477	0	0
CBX6	22q13.1	0.477	0	0
TUBA1A	12q13.12	0.477	0	0
CAVIN2	2q32.3	0.477	0	0
ALOX5AP	13q12.3	0.477	0	0
ADPRH	3q13.33	0.476	0	0
SLC8A1	2p22.1	0.476	0	0
ESAM	11q24.2	0.476	0	0
SIRPB1	20p13	0.476	0	0
PPEF1	Xp22.13	0.476	0	0
KCNK13	14q32.11	0.476	0	0
ADA2	22q11.1	0.476	0	0
CXCL12	10q11.21	0.476	0	0
KCNK12	2p16.3	0.475	0	0
POMC	2p23.3	0.475	0	0
TLN1	9p13.3	0.474	0	0
CHST14	15q15.1	0.474	0	0
C1QC	1p36.12	0.474	0	0
SCARA3	8p21.1	0.474	0	0
CHIT1	1q32.1	0.474	0	0
ZCCHC18	Xq22.2	0.474	0	0
BCHE	3q26.1	0.474	0	0
OLFML2A	9q33.3	0.474	0	0
GIPC3	19p13.3	0.473	0	0
TRIL	7p14.3	0.473	0	0
CHST15	10q26.13	0.472	0	0
SIRPA	20p13	0.472	0	0
AHNAK2	14q32.33	0.472	0	0
RASIP1	19q13.33	0.472	0	0
GPR4	19q13.32	0.472	0	0
BEST1	11q12.3	0.472	0	0
CD109	6q13	0.472	0	0
ACSM5	16p12.3	0.472	0	0
TSPAN18	11p11.2	0.472	0	0
ATP2B4	1q32.1	0.472	0	0
KCNJ15	21q22.13-q22.2	0.471	0	0
CARTPT	5q13.2	0.471	0	0
RNASE2	14q11.2	0.471	0	0
C2ORF74	2p15	0.471	0	0
LYVE1	11p15.4	0.471	0	0
ZNF362	1p35.1	0.47	0	0
PLAT	8p11.21	0.47	0	0
TMEM132E	17q12	0.47	0	0
TREM1	6p21.1	0.47	0	0
LAMA2	6q22.33	0.47	0	0
ZNF467	7q36.1	0.47	0	0
SDK1	7p22.2	0.47	0	0
PARVG	22q13.31	0.469	0	0
WIPF1	2q31.1	0.469	0	0
SLC16A2	Xq13.2	0.469	0	0
MS4A4A	11q12.2	0.469	0	0
SDS	12q24.13	0.469	0	0
SEMA6B	19p13.3	0.469	0	0
ARL4D	17q21.31	0.469	0	0
PLPP3	1p32.2	0.469	0	0
NKAPL	6p22.1	0.469	0	0
FKBP7	2q31.2	0.469	0	0
GREB1	2p25.1	0.469	0	0
ARHGAP31	3q13.32-q13.33	0.469	0	0
GUCA1A	6p21.1	0.469	0	0
CALCRL	2q32.1	0.468	0	0
TTYH2	17q25.1	0.468	0	0
PCDHB2	5q31.3	0.468	0	0
ACTN1	14q24.1	0.468	0	0
PBX3	9q33.3	0.468	0	0
ADAMTS3	4q13.3	0.467	0	0
ADORA3	1p13.2	0.467	0	0
SOX7	8p23.1	0.467	0	0
SLC39A13	11p11.2	0.467	0	0
TCF15	20p13	0.467	0	0
CASC15	6p22.3	0.467	0	0
PANX2	22q13.33	0.467	0	0
LILRA2	19q13.4	0.467	0	0
SOX10	22q13.1	0.466	0	0
SLC2A3	12p13.31	0.466	0	0
CLEC2B	12p13.31	0.466	0	0
CLSTN2	3q23	0.466	0	0
MAGEE2	Xq13.3	0.466	0	0
ST3GAL3	1p34.1	0.466	0	0
STMN2	8q21.13	0.466	0	0
LILRA6	19q13.42	0.466	0	0
PLA2G4C	19q13.33	0.466	0	0
KANK4	1p31.3	0.465	0	0
NEXMIF	Xq13.3	0.465	0	0
FMNL1	17q21.31	0.465	0	0
ANKRD53	2p13.3	0.465	0	0
NPAS3	14q13.1	0.465	0	0
ZNF385D	3p24.3	0.464	0	0
AMPH	7p14.1	0.464	0	0
NREP	5q22.1	0.464	0	0
NR3C1	5q31.3	0.464	0	0
CCL2	17q12	0.463	0	0
MMP17	12q24.33	0.463	0	0
RGL1	1q25.3	0.463	0	0
PREX1	20q13.13	0.463	0	0
RGS4	1q23.3	0.463	0	0
FMN2	1q43	0.463	0	0
THSD7B	2q22.1	0.463	0	0
CD84	1q23.3	0.463	0	0
FABP3	1p35.2	0.463	0	0
KIAA0930	22q13.31	0.462	0	0
PIANP	12p13.31	0.462	0	0
CCR1	3p21.31	0.462	0	0
ADAMTS4	1q23.3	0.462	0	0
TNFSF13B	13q33.3	0.462	0	0
ABCA1	9q31.1	0.462	0	0
ADGRF5	6p12.3	0.462	0	0
KCNMA1	10q22.3	0.461	0	0
PBXIP1	1q21.3	0.461	0	0
NATD1	17p11.2	0.461	0	0
INKA1	3p21.31	0.461	0	0
CERS4	19p13.2	0.461	0	0
GPX8	5q11.2	0.46	0	0
DPYD	1p21.3	0.46	0	0
GIMAP8	7q36.1	0.46	0	0
MYO1F	19p13.2	0.46	0	0
USP51	Xp11.21	0.46	0	0
SERPINE1	7q22.1	0.46	0	0
FCER1G	1q23.3	0.46	0	0
LINC02817	1q41	0.46	0	0
ELK3	12q23.1	0.46	0	0
LMO2	11p13	0.459	0	0
WNT9A	1q42.13	0.459	0	0
MAPK10	4q21.3	0.459	0	0
STAB1	3p21.1	0.459	0	0
CRY2	11p11.2	0.459	0	0
ZNF568	19q13.12	0.459	0	0
CHN1	2q31.1	0.458	0	0
FRMPD4	Xp22.2	0.458	0	0
PREX2	8q13.2	0.458	0	0
PCDHB15	5q31.3	0.458	0	0
SCPEP1	17q22	0.458	0	0
GAMT	19p13.3	0.457	0	0
CD99L2	Xq28	0.457	0	0
AP1M1	19p13.11	0.457	0	0
KCNT2	1q31.3	0.457	0	0
MARVELD1	10q24.2	0.457	0	0
SIPA1	11q13.1	0.457	0	0
GABRD	1p36.33	0.456	0	0
ADGRB1	8q24.3	0.456	0	0
NEFM	8p21.2	0.456	0	0
GSC	14q32.13	0.456	0	0
HEY1	8q21.13	0.456	0	0
C11ORF96	11p11.2	0.456	0	0
VMO1	17p13.2	0.456	0	0
PGF	14q24.3	0.456	0	0
LTC4S	5q35.3	0.455	0	0
CD33	19q13.41	0.455	0	0
SLC49A3	4p16.3	0.455	0	0
SMARCA1	Xq25-q26.1	0.455	0	0
FMO1	1q24.3	0.455	0	0
CA11	19q13.33	0.455	0	0
MEIS2	15q14	0.455	0	0
ADAMTSL1	9p22.2-p22.1	0.455	0	0
ADCY5	3q21.1	0.455	0	0
USP11	Xp11.3	0.454	0	0
RFTN2	2q33.1	0.454	0	0
PLVAP	19p13.11	0.454	0	0
TSPYL2	Xp11.22	0.454	0	0
SETBP1	18q12.3	0.454	0	0
JPH3	16q24.2	0.454	0	0
EPHA5	4q13.1-q13.2	0.454	0	0
FAM13C	10q21.1	0.454	0	0
CSRP2	12q21.2	0.454	0	0
CRABP2	1q23.1	0.454	0	0
SCN9A	2q24.3	0.453	0	0
SNAP25	20p12.2	0.453	0	0
ZNF781	19q13.12	0.453	0	0
CCDC88A	2p16.1	0.453	0	0
SH3BP5	3p25.1	0.453	0	0
SHISA3	4p13	0.452	0	0
LINC01096	4p15.33	0.452	0	0
HRH2	5q35.2	0.452	0	0
FAT4	4q28.1	0.452	0	0
ITGB3	17q21.32	0.452	0	0
XIRP1	3p22.2	0.452	0	0
ADCYAP1	18p11.32	0.452	0	0
CAV1	7q31.2	0.452	0	0
WASF3	13q12.13	0.451	0	0
AK5	1p31.1	0.451	0	0
DIRC1	2q32.2	0.451	0	0
PHF24	9p13.3	0.451	0	0
IRF2BPL	14q24.3	0.451	0	0
MAMDC2	9q21.12	0.451	0	0
TCEAL7	Xq22.2	0.451	0	0
GNAO1-DT	16q13	0.45	0	0
TSC22D3	Xq22.3	0.45	0	0
ILK	11p15.4	0.45	0	0
PCDHGA2	5q31.3	0.45	0	0
RASGRP3	2p22.3	0.45	0	0
OLFM1	9q34.3	0.45	0	0
PHLDA3	1q32.1	0.45	0	0
TENM3-AS1	4q34.3	0.45	0	0
HLA-DPB1	6p21.32	0.45	0	0
CD300C	17q25.1	0.449	0	0
BCAM	19q13.32	0.449	0	0
FOXD3	1p31.3	0.449	0	0
KIFC3	16q21	0.449	0	0
MICU3	8p22	0.449	0	0
ADIPOQ	3q27.3	0.449	0	0
THSD1	13q14.3	0.449	0	0
GBGT1	9q34.2	0.449	0	0
PTPRZ1	7q31.32	0.448	0	0
NSG2	5q35.2	0.448	0	0
INSYN2A	10q26.2	0.448	0	0
TMEM140	7q33	0.448	0	0
TNFRSF4	1p36.33	0.448	0	0
SORCS1	10q25.1	0.448	0	0
C16ORF86	16q22.1	0.448	0	0
TENM2	5q34	0.448	0	0
LAT2	7q11.23	0.447	0	0
DUSP26	8p12	0.447	0	0
MYCT1	6q25.2	0.447	0	0
NAP1L2	Xq13.2	0.447	0	0
CORO2B	15q23	0.447	0	0
DCLK2	4q31.23-q31.3	0.447	0	0
MS4A14	11q12.2	0.447	0	0
VWF	12p13.31	0.447	0	0
S1PR2	19p13.2	0.446	0	0
PLPP1	5q11.2	0.446	0	0
LARP6	15q23	0.446	0	0
CSF1	1p13.3	0.446	0	0
PLXND1	3q22.1	0.446	0	0
SLC4A3	2q35	0.445	0	0
ADORA1	1q32.1	0.445	0	0
INSYN2B	5q35.1	0.445	0	0
LDLRAD2	1p36.12	0.445	0	0
A2M-AS1	12p13.31	0.445	0	0
ZNF423	16q12.1	0.445	0	0
ZNF385A	12q13.13	0.445	0	0
SVIL	10p11.23	0.445	0	0
KIF1A	2q37.3	0.445	0	0
IL4I1	19q13.33	0.444	0	0
ZNF471	19q13.43	0.444	0	0
CD300LB	17q25.1	0.444	0	0
MDFIC	7q31.1-q31.2	0.444	0	0
C1QA	1p36.12	0.444	0	0
DLX5	7q21.3	0.443	0	0
NAB2	12q13.3	0.443	0	0
AMZ1	7p22.3	0.443	0	0
ARHGAP20	11q22.3-q23.1	0.443	0	0
PCDHGA9	5q31	0.442	0	0
NLRP1	17p13	0.442	0	0
FAM124A	13q14.3	0.442	0	0
GIMAP6	7q36.1	0.442	0	0
CYTH4	22q13.1	0.442	0	0
TDRD9	14q32.33	0.442	0	0
A1BG-AS1	19q13.43	0.442	0	0
ARMC9	2q37.1	0.441	0	0
NID1	1q42.3	0.441	0	0
PPP1R14A	19q13.1	0.441	0	0
DSE	6q22.1	0.441	0	0
MRTFA	22q13.1-q13.2	0.441	0	0
POM121L9P	22q11.23	0.441	0	0
PRAF2	Xp11.23	0.44	0	0
HGF	7q21.11	0.44	0	0
EDIL3	5q14.3	0.44	0	0
KATNAL1	13q12.3	0.44	0	0
NCF2	1q25.3	0.44	0	0
NOS1	12q24.22	0.44	0	0
HCK	20q11.21	0.439	0	0
GJC1	17q21.31	0.439	0	0
ADRB3	8p11.23	0.439	0	0
TCEAL6	Xq22.1	0.439	0	0
PLSCR3	17p13.1	0.439	0	0
WWC2-AS2	4q35.1	0.438	0	0
RADIL	7p22.1	0.438	0	0
CYP46A1	14q32.2	0.438	0	0
OR51E2	11p15.4	0.438	0	0
BEND5	1p33	0.438	0	0
THPO	3q27.1	0.438	0	0
ETNK2	1q32.1	0.438	0	0
MEGF6	1p36.32	0.438	0	0
NRXN2	11q13.1	0.438	0	0
ADAM8	10q26.3	0.438	0	0
NCKAP1L	12q13.13-q13.2	0.438	0	0
RORB	9q21.13	0.438	0	0
CLEC3B	3p21.31	0.438	0	0
FCGR2A	1q23.3	0.438	0	0
TNFAIP8L2	1q21.3	0.437	0	0
FAM167B	1p35.2	0.437	0	0
MLC1	22q13.33	0.437	0	0
COX4I2	20q11.21	0.437	0	0
TGFB2	1q41	0.437	0	0
SFXN3	10q24.31	0.437	0	0
IQSEC1	3p25.2	0.437	0	0
PGM5	9q21.11	0.437	0	0
NFAM1	22q13.2	0.437	0	0
ACVR1	2q24.1	0.436	0	0
C1QB	1p36.12	0.436	0	0
SLITRK4	Xq27.3	0.436	0	0
TPP1	11p15.4	0.436	0	0
SERTAD4-AS1	1q32.2	0.436	0	0
DNM1	9q34.11	0.436	0	0
ADAMTS1	21q21.3	0.436	0	0
CST4	20p11.21	0.436	0	0
PCYT1B	Xp22.11	0.435	0	0
IBSP	4q22.1	0.435	0	0
ADARB1	21q22.3	0.435	0	0
PCDHGA5	5q31	0.435	0	0
RPRM	2q23.3	0.435	0	0
TAL1	1p33	0.435	0	0
PIK3IP1	22q12.2	0.435	0	0
SNAI1	20q13.13	0.435	0	0
CLEC1A	12p13.2	0.435	0	0
RIC3	11p15.4	0.435	0	0
PCOLCE2	3q23	0.435	0	0
RFPL1S	22q12.2	0.435	0	0
OTOAP1	16p12.2	0.434	0	0
CMKLR1	12q23.3	0.434	0	0
GULP1	2q32.1-q32.2	0.434	0	0
PYGO1	15q21.3	0.434	0	0
DYNC1I1	7q21.3	0.434	0	0
P2RY6	11q13.4	0.434	0	0
C2ORF27A	2q21.2	0.434	0	0
PLBD2	12q24.13	0.434	0	0
GPR85	7q31.1	0.434	0	0
CRYBB1	22q12.1	0.433	0	0
CD86	3q13.33	0.433	0	0
DIRC3	2q35	0.433	0	0
EPHB6	7q34	0.433	0	0
PURG	8p12	0.433	0	0
SLC7A14	3q26.2	0.433	0	0
CCL14	17q12	0.433	0	0
THEMIS2	1p35.3	0.433	0	0
RASGRP2	11q13.1	0.432	0	0
LILRB1	19q13.42	0.432	0	0
ARHGAP1	11p11.2	0.432	0	0
MMP13	11q22.2	0.432	0	0
ADAM19	5q33.3	0.432	0	0
NEGR1	1p31.1	0.432	0	0
NAGK	2p13.3	0.432	0	0
IDS	Xq28	0.432	0	0
PXDNL	8q11.22-q11.23	0.432	0	0
PCDHGA6	5q31	0.432	0	0
GABARAPL1	12p13.2	0.432	0	0
FLNC	7q32.1	0.431	0	0
RGS19	20q13.33	0.431	0	0
CD68	17p13.1	0.431	0	0
ARHGEF6	Xq26.3	0.431	0	0
ITGA10	1q21.1	0.431	0	0
GJA1	6q22.31	0.431	0	0
FOXP3	Xp11.23	0.431	0	0
CTSB	8p23.1	0.431	0	0
ITPR1	3p26.1	0.431	0	0
CHST7	Xp11.3	0.43	0	0
COL26A1	7q22.1	0.43	0	0
MAP9	4q32.1	0.43	0	0
DBX2	12q12	0.43	0	0
TMEM43	3p25.1	0.43	0	0
TCF21	6q23.2	0.43	0	0
ACKR3	2q37.3	0.43	0	0
CCDC136	7q32.1	0.43	0	0
CDH6	5p13.3	0.43	0	0
GJD3	17q21.2	0.429	0	0
ESR1	6q25.1-q25.2	0.429	0	0
SLC2A14	12p13.31	0.429	0	0
PTN	7q33	0.429	0	0
WDR91	7q33	0.429	0	0
CORO6	17q11.2	0.429	0	0
LCA5	6q14.1	0.429	0	0
TMEM200C	18p11.31	0.429	0	0
GALNT16	14q24.1	0.429	0	0
PCDH17	13q21.1	0.429	0	0
PIK3R5	17p13.1	0.429	0	0
FOLR2	11q13.4	0.428	0	0
CYP11A1	15q24.1	0.428	0	0
DBN1	5q35.3	0.428	0	0
DOCK2	5q35.1	0.428	0	0
CAMK1G	1q32.2	0.428	0	0
WWC3	Xp22.2	0.428	0	0
POGLUT2	13q33.1	0.428	0	0
ALDH1L2	12q23.3	0.428	0	0
USP44	12q22	0.427	0	0
PCDHGB6	5q31	0.427	0	0
HAPLN4	19p13.11	0.427	0	0
ADAMTS18	16q23.1	0.427	0	0
ADAP2	17q11.2	0.427	0	0
NRXN1	2p16.3	0.427	0	0
FBXO32	8q24.13	0.427	0	0
PRTG	15q21.3	0.427	0	0
PRPH	12q13.12	0.427	0	0
PWWP3B	Xq22.3	0.427	0	0
BAALC	8q22.3	0.426	0	0
CST6	11q13.1	0.426	0	0
ATP8A2	13q12.13	0.426	0	0
GPR88	1p21.2	0.426	0	0
CD4	12p13.31	0.426	0	0
GIMAP4	7q36.1	0.426	0	0
APOC2	19q13.32	0.426	0	0
DUBR	3q13.12	0.426	0	0
HDAC7	12q13.11	0.426	0	0
ROBO1	3p12.3	0.426	0	0
SLC6A1	3p25.3	0.426	0	0
DOK2	8p21.3	0.425	0	0
TLR7	Xp22.2	0.425	0	0
L1CAM	Xq28	0.425	0	0
WAS	Xp11.23	0.425	0	0
MNDA	1q23.1	0.425	0	0
SELE	1q24.2	0.425	0	0
LRFN5	14q21.1	0.425	0	0
OPCML	11q25	0.424	0	0
CCNA1	13q13.3	0.424	0	0
RILPL1	12q24.31	0.424	0	0
TMEM233	12q24.23	0.424	0	0
CDH13	16q23.3	0.424	0	0
CCL18	17q12	0.424	0	0
SRSF12	6q15	0.424	0	0
TMTC1	12p11.22	0.424	0	0
MRC1	10p12.33	0.423	0	0
BCL6	3q27.3	0.423	0	0
PDE6B	4p16.3	0.423	0	0
UST	6q25.1	0.423	0	0
LHX6	9q33.2	0.423	0	0
LINC02981	7p15.2	0.423	0	0
RDX	11q22.3	0.423	0	0
SUSD4	1q41	0.423	0	0
CUBN	10p13	0.422	0	0
FAM219A	9p13.3	0.422	0	0
ENPP2	8q24.12	0.422	0	0
RASSF4	10q11.21	0.422	0	0
TMEM35A	Xq22.1	0.422	0	0
CCDC3	10p13	0.422	0	0
ZNF319	16q21	0.422	0	0
IL3RA	Xp22.3 and Yp13.3	0.422	0	0
C8ORF48	8p22	0.421	0	0
SPTA1	1q23.1	0.421	0	0
RCAN2	6p12.3	0.421	0	0
MIR1915HG	10p12.31	0.421	0	0
SVEP1	9q31.3	0.421	0	0
ADAMTSL2	9q34.2	0.421	0	0
EBF2	8p21.2	0.42	0	0
TXNDC2	18p11.31-p11.2	0.42	0	0
HLA-DOA	6p21.32	0.42	0	0
SMIM10L2B	Xq26.3	0.42	0	0
PCDHGB5	5q31	0.42	0	0
CCDC89	11q14.1	0.42	0	0
SIGLEC5	19q13.41	0.42	0	0
TLR2	4q31.3	0.419	0	0
AQP9	15q21.3	0.419	0	0
HCLS1	3q13.33	0.419	0	0
DOCK10	2q36.2	0.419	0	0
M1AP	2p13.1	0.419	0	0
PCDHB12	5q31.3	0.419	0	0
HDGFL3	15q25.2	0.419	0	0
CDIP1	16p13.3	0.419	0	0
RETN	19p13.2	0.418	0	0
TNFAIP8L3	15q21.2	0.418	0	0
LINC00922	16q21	0.418	0	0
CES1	16q12.2	0.418	0	0
WNT9B	17q21.32	0.418	0	0
LAMC1	1q25.3	0.418	0	0
CNGA3	2q11.2	0.418	0	0
ALPL	1p36.12	0.418	0	0
RND2	17q21.31	0.418	0	0
CSPG4	15q24.2	0.418	0	0
SCARF1	17p13.3	0.417	0	0
CST1	20p11.21	0.417	0	0
SLA	8q24.22	0.417	0	0
LST1	6p21.33	0.417	0	0
RGCC	13q14.11	0.417	0	0
KCNQ5	6q13	0.416	0	0
RASA4	7q22.1	0.416	0	0
LINC02904	8q24.3	0.416	0	0
RAI2	Xp22.13	0.416	0	0
CSF2RA	Xp22.32 and Yp11.3	0.416	0	0
KCNK3	2p23.3	0.416	0	0
APBB1IP	10p12.1	0.416	0	0
TXLNB	6q24.1	0.416	0	0
RUNX2	6p21.1	0.416	0	0
GGTA1	9q33.2	0.415	0	0
BTK	Xq22.1	0.415	0	0
FAM171B	2q32.1	0.415	0	0
SEMA5B	3q21.1	0.415	0	0
AKAP6	14q12	0.415	0	0
KCND1	Xp11.23	0.414	0	0
PPM1F	22q11.22	0.414	0	0
ABI3	17q21.32	0.414	0	0
DOK3	5q35.3	0.414	0	0
ZNF304	19q13.43	0.414	0	0
CLSTN3	12p13.31	0.414	0	0
HRC	19q13.33	0.414	0	0
KCNAB2	1p36.31	0.414	0	0
UNC5A	5q35.2	0.414	0	0
RBM20	10q25.2	0.414	0	0
BMF	15q15.1	0.414	0	0
MEG3	14q32.2	0.414	0	0
HDAC5	17q21.31	0.414	0	0
TFE3	Xp11.23	0.414	0	0
NTRK1	1q23.1	0.413	0	0
FLT1	13q12.3	0.413	0	0
TMEM109	11q12.2	0.413	0	0
STON1-GTF2A1L	2p16.3	0.412	0	0
GREM2	1q43	0.412	0	0
CDKN2B	9p21.3	0.412	0	0
IL10RA	11q23.3	0.412	0	0
ADGRB2	1p35.2	0.412	0	0
EGFLAM	5p13.2-p13.1	0.412	0	0
HCST	19q13.12	0.412	0	0
PCBP3	21q22.3	0.412	0	0
SCN11A	3p22.2	0.411	0	0
ZNF354C	5q35.3	0.411	0	0
LRRC55	11q12.1	0.411	0	0
TNFRSF8	1p36.22	0.411	0	0
KCNB1	20q13.13	0.411	0	0
ASB2	14q32.12	0.411	0	0
BCL9L	11q23.3	0.411	0	0
ELMOD1	11q22.3	0.411	0	0
ASTN1	1q25.2	0.411	0	0
LY6H	8q24.3	0.411	0	0
CD53	1p13.3	0.411	0	0
SH3RF3	2q13	0.411	0	0
LGI1	10q23.33	0.41	0	0
ARHGAP36	Xq26.1	0.41	0	0
ICAM1	19p13.2	0.41	0	0
GASK1B	4q32.1	0.41	0	0
PALM2AKAP2	9q31.3	0.41	0	0
MAPK11	22q13.33	0.41	0	0
PHF21A	11p11.2	0.41	0	0
NLRP12	19q13.42	0.41	0	0
GPR84	12q13.13	0.409	0	0
PCDHGB4	5q31	0.409	0	0
SSTR2	17q25.1	0.409	0	0
SULF2	20q13.12	0.409	0	0
SKI	1p36.33-p36.32	0.409	0	0
S1PR3	9q22.1	0.409	0	0
WWC2	4q35.1	0.409	0	0
GATA3	10p14	0.409	0	0
SLC18A3	10q11.23	0.409	0	0
SAMD14	17q21.33	0.409	0	0
RBP7	1p36.22	0.408	0	0
SLC24A2	9p22.1	0.408	0	0
CIDEA	18p11.21	0.408	0	0
PKNOX2	11q24.2	0.408	0	0
EMX2OS	10q26.11	0.408	0	0
ST8SIA3	18q21.31	0.408	0	0
COLEC11	2p25.3	0.407	0	0
SYT4	18q12.3	0.407	0	0
WDFY4	10q11.23	0.407	0	0
MYADM	19q13.42	0.407	0	0
FZD7	2q33.1	0.407	0	0
NLGN1	3q26.31	0.407	0	0
LRP1	12q13.3	0.407	0	0
STAC2	17q12	0.407	0	0
GGN	19q13.2	0.407	0	0
ZBTB16	11q23.2	0.407	0	0
PRKG1	10q11.23-q21.1	0.407	0	0
ALK	2p23.2-p23.1	0.407	0	0
CLEC2L	7q34	0.406	0	0
NCS1	9q34.11	0.406	0	0
LEP	7q32.1	0.406	0	0
CATSPER1	11q13.1	0.406	0	0
SOX18	20q13.33	0.406	0	0
ADCY4	14q12	0.406	0	0
ARAP1	11q13.4	0.406	0	0
ZFYVE1	14q24.2	0.405	0	0
CHRNB4	15q25.1	0.405	0	0
ELMO1	7p14.2-p14.1	0.405	0	0
SSH1	12q24.11	0.405	0	0
NFATC4	14q12	0.405	0	0
RIMBP3	22q11.21	0.405	0	0
CHI3L1	1q32.1	0.404	0	0
IFI30	19p13.11	0.404	0	0
GP5	3q29	0.404	0	0
GPRASP2	Xq22.1	0.404	0	0
PRL	6p22.3	0.404	0	0
FAM107A	3p14.3-p14.2	0.404	0	0
FADS3	11q12.2	0.404	0	0
LILRB2	19q13.4	0.404	0	0
KLF8	Xp11.21	0.404	0	0
RARA	17q21.2	0.403	0	0
SNAP91	6q14.2	0.403	0	0
MERTK	2q13	0.403	0	0
AMOTL2	3q22.2	0.403	0	0
RRAGD	6q15	0.403	0	0
PRX	19q13.2	0.403	0	0
DYNC2H1	11q22.3	0.403	0	0
LOXHD1	18q21.1	0.403	0	0
ANGPT4	20p13	0.403	0	0
PDZRN3	3p13	0.402	0	0
GABRG2	5q34	0.402	0	0
PLTP	20q13.12	0.402	0	0
C17ORF107	17p13.2	0.402	0	0
MYO16	13q33.3	0.402	0	0
CFL2	14q13.1	0.402	0	0
ABCA9	17q24.2	0.402	0	0
SELENOM	22q12.2	0.402	0	0
MCTP1	5q15	0.401	0	0
TENT5B	1p36.11	0.401	0	0
VGLL4	3p25.3-p25.2	0.401	0	0
FSTL5	4q32.2	0.401	0	0
CYRIA	2p24.2	0.401	0	0
GPR173	Xp11.22	0.401	0	0
TACR1	2p12	0.4	0	0
CSRP1	1q32.1	0.4	0	0
PCSK5	9q21.13	0.4	0	0
CNNM2	10q24.32	0.4	0	0
HLA-DQB2	6p21.32	0.4	0	0
CBX7	22q13.1	0.4	0	0
SYNE3	14q32.13	0.4	0	0
ZNF25	10p11.21	0.4	0	0
HLA-DQA2	6p21.32	0.4	0	0
VAX2	2p13.3	0.399	0	0
TDRP	8p23.3	0.399	0	0
SLFN11	17q12	0.399	0	0
DAZL	3p24.3	0.399	0	0
ADAMTS14	10q22.1	0.399	0	0
ARHGAP30	1q23.3	0.399	0	0
SLC47A1	17p11.2	0.399	0	0
FAM126A	7p15.3	0.399	0	0
TECTA	11q23.3	0.399	0	0
EPHA6	3q11.2	0.398	0	0
ADGRL4	1p31.1	0.398	0	0
CCL7	17q12	0.398	0	0
CCR8	3p22.1	0.398	0	0
MYO1G	7p13	0.398	0	0
FIGNL2	12q13.13	0.398	0	0
FCRLB	1q23.3	0.398	0	0
PTPRU	1p35.3	0.397	0	0
ZSCAN18	19q13.43	0.397	0	0
RRAD	16q22.1	0.397	0	0
MS4A6A	11q12.2	0.397	0	0
SFMBT2	10p14	0.397	0	0
MBNL1-AS1	3q25.1	0.397	0	0
KDR	4q12	0.397	0	0
TRIM6	11p15.4	0.397	0	0
CD83	6p23	0.396	0	0
PHOX2B	4p13	0.396	0	0
NCF1	7q11.23	0.396	0	0
MASP1	3q27.3	0.396	0	0
AR	Xq12	0.396	0	0
FCHSD2	11q13.4	0.396	0	0
STUM	1q42.12	0.396	0	0
ARHGAP24	4q21.23-q21.3	0.396	0	0
PIP4K2A	10p12.2	0.396	0	0
AVPR1A	12q14.2	0.396	0	0
CYP21A2	6p21.33	0.396	0	0
CNR1	6q15	0.395	0	0
KLF2	19p13.11	0.395	0	0
ZNF578	19q13.41	0.395	0	0
ZFP82	19q13.12	0.395	0	0
PLA2G7	6p12.3	0.395	0	0
PDE10A	6q27	0.394	0	0
SNX29	16p13.13-p13.12	0.394	0	0
LY96	8q21.11	0.394	0	0
PRRG3	Xq28	0.394	0	0
CECR7	22q11.1	0.394	0	0
MILR1	17q23.3	0.394	0	0
ARL9	4q12	0.394	0	0
LGI4	19q13.12	0.394	0	0
ZNF366	5q13.1	0.394	0	0
AKR1B1	7q33	0.394	0	0
ARHGAP25	2p13.3	0.394	0	0
B3GNT9	16q22.1	0.394	0	0
RPSAP52	12q14.3	0.394	0	0
CX3CR1	3p22.2	0.394	0	0
PCDHA10	5q31.3	0.394	0	0
LINC01140	1p22.3	0.393	0	0
MYOC	1q24.3	0.393	0	0
KCTD7	7q11.21	0.393	0	0
VIP	6q25.2	0.393	0	0
SUPT20HL2	Xp22.11	0.393	0	0
PRNP	20p13	0.393	0	0
FAM168A	11q13.4	0.393	0	0
CPED1	7q31.31	0.393	0	0
SCN4B	11q23.3	0.393	0	0
STMN4	8p21.2	0.393	0	0
CDC42EP3	2p22.2	0.392	0	0
CYBB	Xp21.1-p11.4	0.392	0	0
CSGALNACT1	8p21.3	0.392	0	0
MAGEE1	Xq13.3	0.392	0	0
GNB5	15q21.2	0.392	0	0
NGB	14q24.3	0.392	0	0
RASA3	13q34	0.392	0	0
COL5A3	19p13.2	0.392	0	0
RGS9	17q24.1	0.392	0	0
PLEKHM2	1p36.21	0.392	0	0
SUSD6	14q24.1	0.392	0	0
TLCD5	11q23.3	0.392	0	0
PLP1	Xq22.2	0.391	0	0
VKORC1	16p11.2	0.391	0	0
SLC35G2	3q22.3	0.391	0	0
RTL8C	Xq26.3	0.391	0	0
CDKN1C	11p15.4	0.391	0	0
ZDHHC22	14q24.3	0.391	0	0
BST1	4p15.32	0.39	0	0
CD40	20q13.12	0.39	0	0
CD300LF	17q25.1	0.39	0	0
WDR86	7q36.1	0.39	0	0
FOXF1	16q24.1	0.39	0	0
PSTPIP1	15q24.3	0.39	0	0
CEP170	1q43	0.39	0	0
CD300A	17q25.1	0.39	0	0
PPP1R3F	Xp11.23	0.39	0	0
PRIMA1	14q32.12	0.39	0	0
ABHD8	19p13.11	0.39	0	0
AP1S2	Xp22.2	0.389	0	0
HCG4	6p22.1	0.389	0	0
NDST1	5q33.1	0.389	0	0
NAPSB	19q13.33	0.389	0	0
RAB42	1p35.3	0.389	0	0
NLRC4	2p22.3	0.389	0	0
TMEM273	10q11.23	0.388	0	0
SPINK6	5q32	0.388	0	0
ART4	12p12.3	0.388	0	0
KCNA5	12p13.32	0.388	0	0
CD70	19p13.3	0.388	0	0
S1PR5	19p13.2	0.388	0	0
RORA	15q22.2	0.388	0	0
LIMS3	2q13	0.388	0	0
GRM2	3p21.2	0.388	0	0
PCDHA3	5q31.3	0.388	0	0
GRIN2A	16p13.2	0.387	0	0
MYOZ1	10q22.2	0.387	0	0
WFDC1	16q24.1	0.387	0	0
LIMD2	17q23.3	0.387	0	0
GNG11	7q21.3	0.387	0	0
RCBTB2	13q14.2	0.387	0	0
F2RL3	19p13.11	0.387	0	0
ATXN1	6p22.3	0.386	0	0
MYO9B	19p13.11	0.386	0	0
CRMA	20q13.33	0.386	0	0
GPR21	9q33.2	0.386	0	0
FPR1	19q13.41	0.385	0	0
NLRP3	1q44	0.385	0	0
TRIM9	14q22.1	0.385	0	0
PLEKHG2	19q13.2	0.385	0	0
NR2F2	15q26.2	0.385	0	0
STX11	6q24.2	0.385	0	0
KLHDC8A	1q32.1	0.384	0	0
SEMA4C	2q11.2	0.384	0	0
RGN	Xp11.3	0.384	0	0
TBC1D9	4q31.21	0.384	0	0
AMIGO2	12q13.11	0.384	0	0
PTGFR	1p31.1	0.384	0	0
NAALADL1	11q13.1	0.384	0	0
GPR132	14q32.33	0.384	0	0
CHRNE	17p13.2	0.384	0	0
IL21R	16p12.1	0.383	0	0
TMEM45A	3q12.2	0.383	0	0
ANGPTL7	1p36.22	0.383	0	0
SDC3	1p35.2	0.383	0	0
NLGN3	Xq13.1	0.383	0	0
MORN5	9q33.2	0.383	0	0
CD81	11p15.5	0.382	0	0
RNF144A	2p25.1	0.382	0	0
AIF1	6p21.33	0.382	0	0
TMEM100	17q22	0.382	0	0
LIFR	5p13.1	0.382	0	0
TMEFF2	2q32.3	0.382	0	0
TMEM91	19q13.2	0.382	0	0
FOXN3	14q31.3-q32.11	0.382	0	0
PDCD1LG2	9p24.1	0.382	0	0
GLIS1	1p32.3	0.382	0	0
PAPLN	14q24.2	0.381	0	0
MARCHF2	19p13.2	0.381	0	0
ROBO4	11q24.2	0.381	0	0
DDIT4L	4q24	0.38	0	0
SEMA7A	15q24.1	0.38	0	0
RAMP1	2q37.3	0.38	0	0
HYDIN	16q22.2	0.38	0	0
CAV2	7q31.2	0.38	0	0
TNFSF8	9q32-q33.1	0.38	0	0
STAT5B	17q21.2	0.38	0	0
RNF175	4q31.3	0.38	0	0
EID2B	19q13.2	0.38	0	0
CR1	1q32.2	0.38	0	0
MS4A7	11q12.2	0.379	0	0
PAMR1	11p13	0.379	0	0
SPTBN4	19q13.2	0.379	0	0
CASQ1	1q23.2	0.379	0	0
ZBTB4	17p13.1	0.379	0	0
IFIT1	10q23.31	0.379	0	0
CBLN3	14q12	0.379	0	0
FRY	13q13.1	0.378	0	0
SLC17A7	19q13.33	0.378	0	0
PAM	5q21.1	0.378	0	0
CTSD	11p15.5	0.378	0	0
NBEA	13q13.3	0.377	0	0
ABCB5	7p21.1	0.377	0	0
DOCK4	7q31.1	0.377	0	0
PNMA1	14q24.3	0.377	0	0
BICD2	9q22.31	0.377	0	0
GFAP	17q21.31	0.377	0	0
SEMA3E	7q21.11	0.377	0	0
ZNF676	19p12	0.377	0	0
PLAU	10q22.2	0.377	0	0
ARHGAP15	2q22.2-q22.3	0.377	0	0
ACTN2	1q43	0.377	0	0
CARD9	9q34.3	0.376	0	0
FAM78A	9q34.13	0.376	0	0
AP3B2	15q25.2	0.376	0	0
C11ORF68	11q13.1	0.376	0	0
FGD1	Xp11.22	0.376	0	0
HECW2	2q32.3	0.376	0	0
ENTHD1	22q13.1	0.376	0	0
GHR	5p13.1-p12	0.376	0	0
CC2D2A	4p15.32	0.375	0	0
TIAM1	21q22.11	0.375	0	0
DIXDC1	11q23.1	0.375	0	0
TYMP	22q13.33	0.375	0	0
HHIP	4q31.21	0.375	0	0
PDE6G	17q25.3	0.375	0	0
PGM5P2	9p11.2	0.375	0	0
TMEM25	11q23.3	0.375	0	0
CCR2	3p21.31	0.375	0	0
CPAMD8	19p13.11	0.375	0	0
TSPAN11	12p11.21	0.375	0	0
EMCN	4q24	0.375	0	0
MYT1L	2p25.3	0.374	0	0
RASGRP4	19q13.2	0.374	0	0
ABI3BP	3q12.2	0.374	0	0
KCNIP3	2q11.1	0.374	0	0
POU6F1	12q13.13	0.374	0	0
CLEC7A	12p13.2	0.374	0	0
CYB5R3	22q13.2	0.374	0	0
JHY	11q24.1	0.374	0	0
RUNX1	21q22.12	0.373	0	0
NOTCH2	1p12	0.373	0	0
PTGDS	9q34.3	0.373	0	0
CLIC2	Xq28	0.373	0	0
MC2R	18p11.2	0.373	0	0
PCED1B-AS1	12q13.11	0.373	0	0
ZNF229	19q13.31	0.373	0	0
FLT3LG	19q13.33	0.373	0	0
ZNF660	3p21.31	0.373	0	0
IL34	16q22.1	0.372	0	0
LRRK2	12q12	0.372	0	0
GIT2	12q24.11	0.372	0	0
SELPLG	12q24.11	0.372	0	0
EPHX3	19p13.12	0.372	0	0
COL13A1	10q22.1	0.372	0	0
SIGLEC17P	19q13.41	0.372	0	0
CAMK2A	5q32	0.372	0	0
TNFSF12-TNFSF13	17p13.1	0.372	0	0
PCDHB16	5q31.3	0.372	0	0
NCF1C	7q11.23	0.372	0	0
ZBED2	3q13.13	0.371	0	0
LINC00189	21q21.3	0.371	0	0
CYTL1	4p16.2	0.371	0	0
MAP4	3p21.31	0.371	0	0
GABRQ	Xq28	0.371	0	0
SLC2A5	1p36.23	0.371	0	0
AVPR2	Xq28	0.371	0	0
HERC5	4q22.1	0.371	0	0
EDA2R	Xq12	0.371	0	0
ITGAD	16p11.2	0.371	0	0
ITPRIP	10q25.1	0.371	0	0
MAPKBP1	15q15.1	0.371	0	0
VTN	17q11.2	0.371	0	0
GLP1R	6p21.2	0.37	0	0
DIPK1C	18q22.3	0.37	0	0
YPEL3	16p11.2	0.37	0	0
ZNF436	1p36.12	0.37	0	0
CCKAR	4p15.2	0.37	0	0
RNF216	7p22.1	0.37	0	0
TSKS	19q13.33	0.37	0	0
PLEKHF1	19q12	0.37	0	0
TPO	2p25.3	0.37	0	0
SIGLEC14	19q13.41	0.369	0	0
SIX4	14q23.1	0.369	0	0
FAM228A	2p23.3	0.369	0	0
TRPC3	4q27	0.369	0	0
HPGDS	4q22.3	0.369	0	0
PRR34	22q13.31	0.369	0	0
TCEAL5	Xq22.1	0.369	0	0
TPSB2	16p13.3	0.369	0	0
[truncated: 17,879 more rows]
